# Supplementary material for: The Value of Structural Neuroimaging in First-Episode Psychosis and the Prevalence of Imaging Abnormalities and Clinical Relevance: A Real-World Observational Study
Source: J Clin Med. 2025 Jul 11;14(14):4925. doi: 10.3390/jcm14144925 (PMC12294865; doi:10.3390/jcm14144925)
Supplement: Supplementary file 1 [file jcm-14-04925-s001.zip]

Archive with 6 entries (5 files):
- Supplementary Files_revised/
- Supplementary Files_revised/Supplementary Figure S1.png
- Supplementary Files_revised/Supplementary Figure S2.png
- Supplementary Files_revised/Supplementary Figure S3.png
- Supplementary Files_revised/Supplementary Figure S4.png
- Supplementary Files_revised/Supplementary Table S1.pdf
